# Supplementary material for: A conserved protein inhibitor brings under check the activity of RNase E in cyanobacteria
Source: Nucleic Acids Res. 2023 Nov 24;52(1):404–19. doi: 10.1093/nar/gkad1094 (PMC10783494; doi:10.1093/nar/gkad1094)
Supplement: gkad1094_Supplemental_Files [file gkad1094_supplemental_files.zip]

Archive with 2 entries (2 files):
- Supplemenary Table S4.xlsx
- Supporting Information.pdf
