# Supplementary material for: A conserved protein inhibitor brings under check the activity of RNase E in cyanobacteria
Source: Nucleic Acids Res. 2023 Nov 24;52(1):404–19. doi: 10.1093/nar/gkad1094 (PMC10783494; doi:10.1093/nar/gkad1094)
Supplement: gkad1094_Supplemental_Files [file gkad1094_supplemental_files.zip › Supplemenary Table S4.xlsx]

## Sheet: RebA Blast
Supplementary Table S4. Analysis of the similarities among RebA homologs using BLAST. The N-terminal region (RebA_N, 1-60 aa) and the C-terminal region (RebA_C, 321-420 aa) of Anabaena RebA were respectively compaired with RebA homologs using blastp. The central regions of RebA homologs were not analyzed as they are too divergent. All RebA homologs were downloaded from GenBank. Sequences that are…
Strain	Protein ID	Length (aa)	RebA_N			RebA_C
			% identities	alignment length	e-value	% identities	alignment length	e-value
Nostoc sp. PCC 7524	WP_015140110.1	346	98.33	60	9.6e-29	96	100	3.3e-52
Anabaena sp. CA = ATCC 33047	WP_066383711.1	336	98.33	60	9.6e-29	92	100	3.7e-51
Trichormus sp. M33_DOE_039	HIK06312.1	340	98.33	60	9.6e-29	96	100	1.5e-52
Nostoc sp. MS1	WP_224087109.1	410	98.33	60	9.6e-29	97	100	6.7e-53
Anabaena azotica FACHB-119	MBD2502185.1	409	98.33	60	9.6e-29	100	100	1e-53
Trichormus variabilis	WP_199315713.1	427	98.33	60	1.3e-28	100	100	1e-53
Calothrix sp. NIES-2100	WP_096605263.1	358	96.67	60	3.7e-28	94	100	2.2e-51
Nostoc sp. FACHB-152	MBD2445726.1	335	96.67	60	3.7e-28	94	100	6.3e-51
Desmonostoc vinosum HA7617-LM4	MBW4613253.1	333	96.67	60	3.7e-28	93	100	6.3e-51
Tolypothrix sp. PCC 7601	WP_045871989.1	348	96.67	60	3.7e-28	96	100	3.7e-51
Calothrix sp. NIES-2098	WP_096590639.1	358	96.67	60	3.7e-28	95	100	1.3e-51
Aetokthonos hydrillicola Thurmond2011	MBO3453277.1	338	96.67	60	4.8e-28	91	100	6.9e-50
Nostocales cyanobacterium HT-58-2	ARV61837.1	355	96.67	60	4.8e-28	91	100	1.2e-49
Iphinoe sp. HA4291-MV1	MBW4634811.1	339	96.67	60	4.8e-28	91	100	5.3e-50
Nostoc sp. CENA543	WP_103137226.1	340	96.67	60	8.1e-28	96	100	2.5e-52
Nostoc sp. TCL26-01	WP_179046632.1	413	96.67	60	8.1e-28	97	100	5.1e-53
Fischerella thermalis	WP_102180294.1	324	95	60	1.1e-27	88	100	1.3e-48
Fortiea sp. LEGE XX443	WP_228014264.1	335	95	60	1.1e-27	94	100	2.2e-51
Dendronalium phyllosphericum	WP_225895472.1	338	95	60	1.1e-27	94	100	9.7e-52
Amazonocrinis nigriterrae	WP_214662763.1	335	95	60	1.1e-27	94	100	2.2e-51
Anabaena minutissima	WP_199319266.1	339	95	60	1.1e-27	96	100	2.5e-52
Aulosira sp. FACHB-615	WP_199331699.1	335	95	60	1.4e-27	95	100	7.4e-52
Nostoc sp. FACHB-110	WP_199335727.1	336	95	60	1.4e-27	93	100	1.1e-50
Scytonema sp. RU_4_4	NJM70078.1	344	95	60	1.4e-27	93	100	1.1e-50
Tolypothrix bouteillei	WP_038074847.1	369	95	60	1.4e-27	90	100	9e-50
Chlorogloeopsis fritschii	WP_026087591.1	316	93.33	60	1.8e-27	88	100	2.9e-48
Mastigocladopsis repens	WP_017318776.1	348	95	60	1.8e-27	90	100	1.2e-49
Cylindrospermum stagnale	WP_015210570.1	324	95	60	2.4e-27	94	100	5.7e-52
Calothrix	WP_199322876.1	363	93.33	60	3.1e-27	94	100	2.2e-51
Richelia intracellularis	WP_008233532.1	346	93.33	60	3.1e-27	81	100	1.5e-44
Richelia sp.	NRB07391.1	319	93.33	60	3.1e-27	80	100	1.5e-44
Fischerella sp. PCC 9431	WP_026721399.1	323	93.33	60	3.1e-27	86	100	1.1e-47
Hassallia byssoidea	WP_163519207.1	373	93.33	60	3.1e-27	95	100	9.7e-52
Scytonema hofmannii	WP_199341616.1	352	93.33	60	3.1e-27	94.95	99	3.7e-51
Nostoc	WP_199339084.1	336	93.33	60	3.1e-27	95	100	7.4e-52
Dolichospermum sp. DET66	MBS3029201.1	358	95	60	3.1e-27	92	100	1.5e-49
Stigonema ocellatum SAG 48.90 = DSM 106950	MBR8838653.1	328	93.33	60	5.3e-27	90	100	2.6e-49
Cylindrospermum sp. NIES-4074	BAZ29252.1	325	93.33	60	5.3e-27	92	100	2.8e-51
Nostoc sp. C052	WP_179065213.1	333	93.33	60	5.3e-27	96	100	1.5e-52
Calothrix rhizosoleniae	WP_200817589.1	312	93.33	60	6.9e-27	85	100	1.6e-46
Calothrix sp. C42_A2020_038	MBF2066114.1	339	93.33	60	6.9e-27	90	100	1.7e-48
Anabaena sp. PCC 7108	WP_016952245.1	330	93.33	60	6.9e-27	92	100	2.4e-50
Mojavia pulchra JT2-VF2	MBW4560502.1	377	93.33	60	6.9e-27	95	100	2.2e-51
Anabaena	WP_015217528.1	330	93.33	60	6.9e-27	91	100	4.1e-50
Brasilonema sennae	WP_171975802.1	380	93.33	60	6.9e-27	89	100	2.6e-49
Nostoc sp. RI_552	MBI1242931.1	333	93.33	60	9e-27	88	100	8.5e-48
Dolichospermum sp. LEGE 00246	WP_228043879.1	353	93.33	60	9e-27	92	100	2e-49
unclassified Dolichospermum	WP_158310549.1	346	93.33	60	9e-27	92	100	1.2e-49
Fischerella sp. PCC 9605	WP_026730914.1	320	93.33	60	9e-27	90	100	9e-50
Nodularia sphaerocarpa	WP_239732062.1	341	93.33	60	9e-27	89	100	1e-48
Trichormus sp. ATA11-4-KO1	MBW4557707.1	331	93.33	60	9e-27	92	100	5.3e-50
unclassified Calothrix	WP_096688831.1	344	91.67	60	1.2e-26	90	100	1.7e-48
Calothrix sp. PCC 7507	WP_015128285.1	344	93.33	60	1.2e-26	89	100	3.4e-49
Calothrix sp. PCC 7103	WP_019492187.1	344	91.67	60	1.2e-26	90	100	1.7e-48
Sphaerospermopsis sp. SIO1G1	NES99497.1	334	91.67	60	1.5e-26	89	100	7.6e-49
Scytonematopsis contorta HA4267-MV1	MBW4507063.1	340	91.67	60	1.5e-26	88	100	3.8e-48
Nostocales cyanobacterium	TAE60264.1	328	91.67	60	1.5e-26	92	100	6.9e-50
Trichormus azollae	WP_041642046.1	335	91.67	60	1.5e-26	92	100	3.1e-50
Mastigocoleus testarum	WP_027845508.1	331	91.67	60	2e-26	87	100	2.2e-48
Dolichospermum planctonicum	WP_190371512.1	336	91.67	60	2e-26	91	100	7.6e-49
Dolichospermum sp. FACHB-1091	WP_199319610.1	342	91.67	60	2e-26	91	100	7.6e-49
Brasilonema bromeliae SPC951	NMG18751.1	381	91.67	60	2e-26	89	100	9e-50
Scytonema tolypothrichoides	WP_048870916.1	390	91.67	60	2e-26	90	100	6.9e-50
Rivularia sp. PCC 7116	WP_015122511.1	358	91.67	60	2.6e-26	82	100	1e-45
Calothrix parasitica	WP_096659531.1	349	91.67	60	2.6e-26	80	100	4.3e-44
Plectonema radiosum	WP_193917977.1	348	91.67	60	2.6e-26	82	100	2.5e-44
Nodularia sp. LEGE 06071	WP_228048606.1	338	91.67	60	2.6e-26	89	100	1e-48
Calothrix sp. PCC 6303	WP_015197155.1	337	91.67	60	3.4e-26	91.92	99	1.3e-48
Goleter apudmare HA4340-LM2	MBW4645325.1	338	91.67	60	3.4e-26	91	100	6.9e-50
Iningainema tapete	WP_202895708.1	345	91.67	60	3.4e-26	92	100	3.1e-50
Calothrix sp. NIES-4101	BAZ39824.1	338	91.67	60	3.4e-26	91.92	99	1.5e-49
Cuspidothrix issatschenkoi	WP_228036831.1	339	91.67	60	4.5e-26	92	100	9e-50
Fortiea contorta	WP_017652169.1	342	91.67	60	4.5e-26	92	100	4.1e-50
Anabaena sphaerica	WP_199306661.1	333	90	60	4.5e-26	92	100	2.4e-50
Sphaerospermopsis aphanizomenoides	WP_228051653.1	333	90	60	4.5e-26	92	100	2.4e-50
Gloeotrichia echinulata DEX184	MCM0591229.1	341	90	60	4.5e-26	90.91	99	2e-49
Aphanizomenon	WP_199291801.1	340	91.67	60	5.8e-26	92	100	2e-49
Sphaerospermopsis aphanizomenoides	WP_234300825.1	335	90	60	5.8e-26	94	100	2.2e-51
Anabaenopsis elenkinii	WP_200990123.1	336	90	60	7.6e-26	90	100	7.6e-49
Calothrix sp. 336/3	WP_035154176.1	322	90	60	7.6e-26	84	100	1.8e-45
Anabaena sp. UHCC 0204	MTJ10272.1	341	90	60	7.6e-26	93	100	4.1e-50
Richelia sinica	WP_199317707.1	336	90	60	7.6e-26	94	100	4.8e-51
Scytonema sp. NIES-4073	WP_096569516.1	351	90	60	7.6e-26	92	100	1.1e-50
Cyanocohniella sp. LLY	MCG6133863.1	348	90	60	1e-25	92	100	4.1e-50
Cyanomargarita calcarea GSE-NOS-MK-12-04C	MBW4669248.1	350	90	60	1.3e-25	93	100	1.6e-51
Calothrix elsteri	WP_095721792.1	343	90	60	1.3e-25	91.92	99	2e-49
Komarekiella sp. 'clone 1'	WP_225225332.1	337	88.33	60	3.8e-25	92	100	1.4e-50
Anabaena sp. FACHB-1237	WP_199294443.1	360	88.33	60	4.9e-25	91	100	1.2e-49
Cylindrospermopsis	WP_057178709.1	336	86.67	60	1.1e-24	84	100	7.2e-47
Chroococcidiopsidaceae cyanobacterium CP_BM_ER_R8_30	MBV9387403.1	314	81.67	60	7.1e-24	83	100	3e-45
Calothrix sp. NIES-3974	WP_096625321.1	337	83.33	60	9.3e-24	86	100	1.1e-47
Chroococcidiopsis sp. TS-821	WP_104545071.1	320	80	60	6e-23	86	100	8.5e-48
Chroogloeocystis siderophila	WP_073548909.1	322	80	60	6e-23	86	100	8.5e-48
Chroococcidiopsidaceae cyanobacterium CP_BM_RX_35	MBV8887903.1	300	78.33	60	1.3e-22	82	100	3.9e-45
Gloeocapsopsis dulcis	WP_105219677.1	327	80	60	5.1e-22	83	100	2.7e-46
Gloeocapsopsis crepidinum	WP_193933724.1	328	76.67	60	4.3e-21	84	100	5.5e-47
Gloeocapsa sp. UFS-A4-WI-NPMV-4B04	MBW4637789.1	349	75	60	9.6e-21	88	100	2.9e-48
Chroococcidiopsis sp. CCMEE 29	WP_250121949.1	347	74.58	59	2.1e-20	85	100	2.1e-46
Chroococcidiopsis sp. CCALA 051	WP_106545793.1	315	71.67	60	3.7e-20	79	100	6.3e-43
Hormoscilla sp. SP12CHS1	MBC6420851.1	294	72.88	59	1.4e-19	65	100	6.3e-35
filamentous cyanobacterium CCP5	PSN09153.1	380	72.88	59	1.8e-19	65	100	3.4e-33
unclassified Desertifilum	WP_069967510.1	296	76.27	59	1.8e-19	74	100	2.2e-40
Leptodesmis sichuanensis	WP_233744022.1	313	71.19	59	2.4e-19	71	100	7.9e-38
Gloeothece citriformis	WP_015955195.1	335	72.88	59	2.4e-19	69	100	2.2e-40
Trichocoleus sp. FACHB-262	WP_190561517.1	409	74.58	59	3.1e-19	72	100	1.2e-38
unclassified Coleofasciculus	WP_193877352.1	334	75.86	58	3.1e-19	73	100	6.5e-40
Trichocoleus desertorum ATA4-8-CV12	MBW4489527.1	428	74.58	59	4.1e-19	74	100	5.5e-39
Moorena sp. SIO2B7	NES84209.1	276	71.19	59	4.1e-19	71	100	5.5e-39
Chlorogloea sp. CCALA 695	WP_106369054.1	391	69.49	59	4.1e-19	85	100	4.6e-46
Oscillatoria sp. FACHB-1407	WP_190504160.1	320	69.49	59	5.3e-19	74	100	1.1e-39
Gloeothece verrucosa	WP_013320907.1	320	72.88	59	5.3e-19	72	100	1.2e-41
Phormidium tenue	WP_073609133.1	398	71.93	57	9e-19	56.44	101	1.6e-30
Geitlerinema sp. PCC 9228	WP_071517106.1	331	69.49	59	9e-19	64	100	2.6e-36
Geitlerinema sp. PCC 9228	WP_071517106.1	331	38.89	36	0.381	64	100	2.6e-36
Argonema antarcticum	WP_249070940.1	309	70.69	58	9e-19	76	100	2.6e-41
Hydrococcus rivularis	WP_073599725.1	279	72.88	59	9e-19	76	100	3.1e-42
Synechocystis sp. PCC 7509	WP_009630962.1	353	67.8	59	9e-19	85	100	7.9e-46
Aliterella atlantica	WP_045054573.1	333	69.49	59	9e-19	84	100	2.7e-46
Moorena producens	WP_071107455.1	339	70.69	58	1.2e-18	69	100	1.6e-38
Aphanothece sacrum	WP_124978355.1	331	71.19	59	1.2e-18	67.68	99	7.9e-38
Roseofilum sp. SID1	MBP0036432.1	313	72.88	59	1.2e-18	74	100	1.9e-39
unclassified Trichocoleus	WP_190424322.1	336	71.19	59	1.2e-18	75	100	1.1e-39
Microseira wollei	WP_226590053.1	304	72.41	58	1.2e-18	74	100	2.2e-40
Oscillatoriaceae cyanobacterium M7585_C2015_266	HIK26604.1	299	72.88	59	1.2e-18	74	100	2.6e-41
Nodosilinea sp. LEGE 06152	WP_194058215.1	384	70.18	57	1.5e-18	57.43	101	1.6e-30
Nodosilinea sp. FACHB-13	WP_190522037.1	392	70.18	57	1.5e-18	56.44	101	2.1e-30
Leptolyngbya sp. BC1307	WP_170944075.1	340	66.1	59	1.5e-18	63	100	4.8e-35
filamentous cyanobacterium CCP4	PSN81173.1	354	70.18	57	2e-18	57.43	101	1.6e-30
Aphanothece hegewaldii	WP_106457227.1	299	72.88	59	2e-18	67	100	4.7e-38
Chroococcus sp. FPU101	WP_206813475.1	299	72.88	59	2e-18	70	100	1.1e-39
unclassified Planktothrix	WP_190465073.1	307	70.69	58	2e-18	78	100	4.1e-42
unclassified Planktothrix	WP_190465073.1	307	31.91	47	2.5	78	100	4.1e-42
Chroococcus sp. CMT-3BRIN-NPC107	MBW4663936.1	335	66.1	59	2e-18	85	100	1.4e-45
Tildeniella torsiva UHER 1998/13D	MBW4484052.1	376	69.49	59	2.6e-18	56.44	101	1.6e-30
Rippkaea orientalis	WP_012593757.1	313	71.19	59	2.6e-18	69	100	8.8e-37
Cyanobacteria bacterium UBA12227	HAG80511.1	337	71.93	57	2.6e-18	75	100	2.9e-40
Cyanobacteria bacterium UBA9273	HBB34582.1	327	71.93	57	2.6e-18	77	100	2e-41
Lusitaniella coriacea	WP_194031213.1	324	73.68	57	2.6e-18	77	100	6.9e-42
Spirulinaceae cyanobacterium SM2_1_0	NJL01420.1	366	71.93	57	3.4e-18	63.37	101	2.2e-35
Cyanothece sp. UBA12306	HAC65360.1	318	71.19	59	3.4e-18	67	100	3.3e-36
Romeria gracilis	WP_193907620.1	345	64.41	59	3.4e-18	69	100	6.7e-37
Scytolyngbya sp. HA4215-MV1	MBW4519370.1	344	71.19	59	3.4e-18	68.32	101	3e-37
Coleofasciculus chthonoplastes	WP_006099892.1	345	70.69	58	3.4e-18	73	100	5.5e-39
Crocosphaera watsonii	WP_021836536.1	297	69.49	59	3.4e-18	74	100	1.9e-39
Microcoleus sp. SIO2G3	NEQ22695.1	332	70.69	58	3.4e-18	75	100	1e-40
Leptolyngbya sp. PCC 7375	WP_006516286.1	295	61.02	59	4.5e-18	60	100	4.5e-33
cyanobacterium endosymbiont of Epithemia turgida	WP_044106529.1	298	69.49	59	4.5e-18	69	100	3e-37
cyanobacterium endosymbiont of Rhopalodia gibberula	WP_119260049.1	302	69.49	59	4.5e-18	70	100	6.1e-38
Candidatus Atelocyanobacterium thalassa	WP_229637598.1	292	69.49	59	4.5e-18	71	100	9.4e-39
Symplocastrum sp. BBK-W-15	WP_254009888.1	325	71.93	57	4.5e-18	78	100	5.3e-42
Crinalium epipsammum	WP_015203310.1	320	71.93	57	4.5e-18	74	100	2.9e-40
Nodosilinea nodulosa	WP_017298397.1	377	67.8	59	5.9e-18	57.43	101	1.2e-30
Leptolyngbya sp. KIOST-1	WP_035987684.1	355	67.8	59	5.9e-18	56.44	101	2.1e-30
Spirulina major	WP_204104668.1	352	71.93	57	7.6e-18	69.7	99	2.1e-38
Crocosphaera subtropica	WP_009546136.1	293	67.8	59	7.6e-18	71	100	7.2e-39
Oscillatoria sp. FACHB-1406	WP_190716197.1	305	71.93	57	7.6e-18	65	100	1.1e-34
Cyanothece sp. BG0011	WP_107666300.1	300	67.8	59	7.6e-18	72	100	5.5e-39
Snowella sp.	PZV23713.1	360	67.8	59	1e-17	67.68	99	1.1e-36
Spirulina subsalsa	WP_017304627.1	349	71.93	57	1e-17	71.72	99	1e-37
Crocosphaera chwakensis	WP_008274311.1	301	67.8	59	1e-17	70	100	2.1e-38
Coleofasciculus sp. FACHB-542	WP_190536856.1	332	68.97	58	1e-17	76	100	1e-40
Geitlerinema sp. PCC 7407	WP_015173140.1	384	64.41	59	1.3e-17	69.39	98	3.9e-37
Phormidium sp. FACHB-322	WP_190996095.1	403	68.42	57	1.3e-17	56.44	101	1.6e-30
Leptolyngbya sp.	PZV08365.1	378	68.42	57	1.3e-17	56.44	101	1.6e-30
Merismopedia sp. SIO2A8	NET54052.1	307	68.42	57	1.3e-17	64.89	94	8.5e-32
Symploca sp. SIO2G7	NEP59937.1	328	67.24	58	1.3e-17	72.73	99	4.2e-39
Symploca sp. SIO2E9	NEO98109.1	315	68.42	57	1.3e-17	73	100	8.5e-40
Coleofasciculaceae cyanobacterium SM2_1_6	NJL90941.1	330	66.67	57	1.3e-17	72	100	5e-40
Symploca sp. SIO2E6	NET60397.1	326	67.24	58	1.3e-17	73.74	99	1.4e-39
Microcoleus sp. FACHB-SPT15	WP_192216960.1	332	68.97	58	1.3e-17	75	100	1e-40
Nodosilinea sp. P-1105	WP_169615077.1	381	66.1	59	1.7e-17	61.39	101	8.5e-32
Nodosilinea sp. P-1105	WP_169615077.1	381	28.21	39	7.2	61.39	101	8.5e-32
Shackletoniella antarctica	PZO44406.1	373	66.1	59	1.7e-17	54.46	101	2e-28
Leptolyngbya sp. DLM2.Bin27	TVQ07068.1	347	66.1	59	1.7e-17	56.44	101	2.7e-30
Limnothrix sp. RL_2_0	NJN73109.1	355	70.18	57	1.7e-17	58.42	101	1e-29
Symploca sp. SIO2C1	NEP13218.1	326	67.24	58	1.7e-17	73.74	99	3.2e-39
Microcoleus sp. FACHB-831	WP_190486426.1	332	67.8	59	1.7e-17	74	100	6.5e-40
Coleofasciculus sp. FACHB-1120	WP_190815323.1	335	67.24	58	1.7e-17	75	100	1.7e-40
Lyngbya sp. HA4199-MV5	MBW4690713.1	388	68.42	57	2.2e-17	72.28	101	7.2e-39
Nodosilinea sp. LEGE 07088	WP_193968876.1	364	67.24	58	2.2e-17	56.44	101	1e-29
Leptolyngbya sp. SIO4C1	NEP17243.1	316	55.93	59	2.2e-17	66	100	2.2e-35
Leptothoe spongobia	WP_215608067.1	299	57.63	59	2.2e-17	64	100	1.7e-35
Oscillatoria salina	WP_224412711.1	300	66.1	59	2.2e-17	74.75	99	1.3e-40
Leptolyngbya sp. FACHB-36	WP_190342959.1	365	68.42	57	2.2e-17	74.26	101	2.2e-40
Limnothrix rosea	WP_075894246.1	363	68.42	57	2.9e-17	68.32	101	6.3e-35
Pseudanabaena sp. FACHB-2040	WP_190483951.1	394	69.64	56	2.9e-17	61.39	101	2.4e-34
Tildeniella nuda ZEHNDER 1965/U140	MBW4580998.1	382	64.41	59	2.9e-17	74.26	101	1.1e-39
Leptolyngbyaceae cyanobacterium M65_K2018_010	HIK44881.1	329	68.42	57	2.9e-17	60.4	101	3.8e-32
Leptolyngbya sp. SIO3F4	NEQ52667.1	301	59.32	59	2.9e-17	63	100	2.8e-35
Stenomitos frigidus	WP_106256299.1	381	66.67	57	2.9e-17	72.28	101	5.5e-39
Stenomitos rutilans HA7619-LM2	MBW4471218.1	390	66.67	57	2.9e-17	72.28	101	5.5e-39
Leptolyngbya sp. FACHB-321	WP_190511316.1	391	66.67	57	2.9e-17	72.28	101	1.9e-39
Coleofasciculus sp. Co-bin14	MBD0346176.1	341	68.97	58	2.9e-17	75	100	5.9e-41
Leptolyngbyaceae cyanobacterium RU_5_1	NJP11548.1	335	62.07	58	2.9e-17	72.28	101	1.3e-40
Leptolyngbya sp. BL0902	WP_198806456.1	385	68.42	57	3.8e-17	59.41	101	2.7e-30
Phormidesmis sp. RL_2_1	NJM99741.1	335	61.02	59	3.8e-17	60.61	99	1.7e-32
Cyanobacteria bacterium REEB444	MBU6187557.1	306	65.52	58	3.8e-17	60	100	7.7e-33
Cyanobacteria bacterium Co-bin13	MBD0333948.1	385	69.64	56	3.8e-17	61.39	101	2.4e-34
Leptolyngbya sp. Cla-17	WP_171572207.1	361	63.16	57	3.8e-17	66.34	101	5.7e-36
Leptolyngbyaceae cyanobacterium JSC-12	EKQ69875.1	327	64.91	57	3.8e-17	68.32	101	3.9e-37
Candidatus Atelocyanobacterium thalassa	WP_012953603.1	294	66.1	59	3.8e-17	69.7	99	5.1e-37
Caldora sp. SIO3E6	NES17628.1	321	65.52	58	3.8e-17	72.73	99	1.2e-38
Chlorogloea purpurea SAG 13.99	MBR8831017.1	340	67.8	59	3.8e-17	71	100	6.5e-40
Coleofasciculus sp. C3-bin4	MBD0361347.1	319	67.24	58	3.8e-17	75.76	99	5.9e-41
Phormidium ambiguum	WP_218616832.1	331	67.8	59	3.8e-17	75	100	3.4e-41
Phormidium ambiguum	WP_218616832.1	331	41.94	31	3.2	75	100	3.4e-41
Leptolyngbya sp. LCM1.Bin17	TVP66181.1	375	66.67	57	5e-17	60.4	101	1.9e-31
Chloroflexaceae bacterium	NJL82898.1	323	68.42	57	5e-17	66	100	9.7e-36
Plectolyngbya sp. WJT66-NPBG17	MBW4442291.1	314	60	60	5e-17	69.31	101	1.4e-37
Halomicronema hongdechloris	WP_080811304.1	319	66.1	59	5e-17	69	100	1.4e-37
Cyanobacteria bacterium SBLK	MBP0018039.1	325	71.93	57	5e-17	67.68	99	3e-37
unclassified Leptolyngbya	WP_190774054.1	367	64.41	59	5e-17	67	100	3.2e-39
Cyanothece sp. SIO1E1	NET30733.1	348	62.71	59	5e-17	72	100	3.2e-39
Drouetiella hepatica Uher 2000/2452	MBW4657572.1	353	67.24	58	6.5e-17	67	100	3.6e-38
Phormidium sp. FACHB-1136	WP_190500006.1	369	64.41	59	6.5e-17	59.41	101	4.2e-31
Symploca sp. SIO2G7	NEP61355.1	299	55.93	59	6.5e-17	62.24	98	1.2e-33
Leptolyngbyaceae cyanobacterium MAG.088	MBX2863738.1	292	55.93	59	6.5e-17	60	100	2e-33
Cyanobacteria bacterium RI_101	MBJ7899811.1	305	65.52	58	6.5e-17	63	100	1.8e-34
Leptolyngbya foveolarum	PZO22062.1	347	57.63	59	6.5e-17	64	100	3.3e-36
Microcystis aeruginosa	WP_004268545.1	297	64.41	59	6.5e-17	66	100	1.6e-38
Spirulina sp. DLM2.Bin59	TVQ58797.1	302	70.18	57	6.5e-17	74.26	101	1.9e-39
Phormidium sp. LEGE 05292	WP_193978022.1	321	67.8	59	6.5e-17	76	100	2e-41
Phormidium sp. LEGE 05292	WP_193978022.1	321	41.94	31	3.2	76	100	2e-41
Kovacikia minuta	WP_224343382.1	336	70.18	57	6.5e-17	75.25	101	1.3e-40
Leptolyngbyaceae cyanobacterium JSC-12	MBF2028786.1	328	64.91	57	6.5e-17	67.33	101	1.7e-35
Leptolyngbya sp. PCC 7376	WP_015133027.1	357	66.67	57	8.5e-17	67.33	101	1.8e-34
Chamaesiphon minutus	WP_015161640.1	411	59.32	59	8.5e-17	68.32	101	1.7e-35
Leptolyngbya sp. FACHB-1624	WP_190647364.1	290	60	60	8.5e-17	69.31	101	1.4e-37
Oscillatoriaceae cyanobacterium M33_DOE_052	HIK08954.1	309	65.52	58	8.5e-17	69	100	3.6e-38
Phormidium] sp. ETS-05	WP_199250641.1	311	65.52	58	8.5e-17	70	100	1.6e-38
Leptolyngbya sp. NIES-2104	WP_058998290.1	302	60	60	8.5e-17	70.3	101	1.4e-37
Phormidesmis priestleyi	WP_073075047.1	320	62.71	59	8.5e-17	73	100	2.5e-39
Cyanobacteria bacterium UBA8553	HAA30093.1	330	66.67	57	8.5e-17	74	100	2.6e-41
Leptolyngbyaceae cyanobacterium HOT.MB2.61	MCL6432947.1	309	64.91	57	8.5e-17	78.22	101	6.9e-42
Synechococcus sp. PCC 7117	WP_065711176.1	321	68.42	57	1.1e-16	57.43	101	1.8e-29
Synechococcus sp. PCC 7003	WP_065714912.1	321	68.42	57	1.1e-16	57.43	101	1e-29
cf. Phormidesmis sp. LEGE 11477	WP_193858166.1	367	61.4	57	1.1e-16	59	100	2.9e-32
Leptolyngbya sp. Heron Island J	WP_023072984.1	316	55.93	59	1.1e-16	60	100	4.5e-33
Myxacorys almedinensis	WP_162423848.1	308	61.02	59	1.1e-16	72	100	4.7e-38
Phormidium pseudopriestleyi	WP_207089044.1	280	63.79	58	1.1e-16	68	100	4.7e-38
Phormidium tenue	WP_191128334.1	339	61.4	57	1.1e-16	70	100	4.2e-39
Oxynema aestuarii	WP_168568723.1	301	63.79	58	1.1e-16	69	100	2.7e-38
Microcystis aeruginosa	WP_159293976.1	293	64.41	59	1.1e-16	66	100	1.6e-38
Microcystis aeruginosa	WP_024970312.1	295	64.41	59	1.1e-16	66	100	1.6e-38
Leptothermofonsia sichuanensis	WP_223048749.1	333	63.79	58	1.1e-16	75.25	101	4.5e-41
Merismopedia glauca	WP_106288299.1	339	63.79	58	1.4e-16	68	100	5.1e-37
Leptolyngbya sp. FACHB-17	WP_190376212.1	311	58.33	60	1.4e-16	68.32	101	3.9e-37
Cyanobacteria bacterium FACHB-63	MBD1841919.1	292	58.33	60	1.4e-16	68.32	101	3.9e-37
Leptolyngbyaceae cyanobacterium M33_DOE_097	HIK14990.1	303	60.34	58	1.4e-16	69.31	101	3e-37
Spirulina major	WP_072619992.1	302	68.42	57	1.4e-16	72.28	101	2.7e-38
Oscillatoriophycideae cyanobacterium NC_groundwater_1537_Pr4_S-0.65um_50_18	MBI4782102.1	332	65.52	58	1.4e-16	71	100	8.5e-40
Kastovskya adunca ATA6-11-RM4	MBW4649368.1	328	67.24	58	1.4e-16	71	100	1.4e-39
Pleurocapsales cyanobacterium LEGE 06147	MBE9166196.1	340	62.71	59	1.4e-16	73	100	1e-40
Hydrococcus sp. RU_2_2	NJM86771.1	324	66.1	59	1.4e-16	77	100	5.3e-42
Oculatella sp. LEGE 06141	WP_193874636.1	369	64.91	57	1.9e-16	76	100	3.4e-41
Aphanothece sp. CMT-3BRIN-NPC111	MBW4574072.1	351	64.91	57	1.9e-16	77	100	3.1e-42
Oscillatoria sp. SIO1A7	NER35704.1	325	65.52	58	1.9e-16	68	100	2e-36
Oscillatoria sp. PCC 10802	WP_017721826.1	322	64.41	59	1.9e-16	76	100	2e-41
Leptolyngbya sp. FACHB-261	WP_190800712.1	379	62.07	58	2.5e-16	61.39	101	1.7e-32
Leptothoe kymatousa	WP_215619008.1	303	54.24	59	2.5e-16	59	100	7.7e-33
Leptolyngbya ectocarpi	WP_193991590.1	318	55.17	58	2.5e-16	61	100	4.1e-34
Pantanalinema sp. GBBB05	MBL1175409.1	322	63.79	58	2.5e-16	73.27	101	3.2e-39
Cyanobacteria bacterium SBC	MBP0002941.1	285	63.79	58	3.2e-16	64	100	2.2e-35
Waterburya agarophytonicola	WP_229639602.1	379	64.41	59	3.2e-16	66.67	99	1.1e-36
Myxacorys californica WJT36-NPBG1	MBW4422633.1	337	59.32	59	3.2e-16	72.28	101	2.5e-39
unclassified Microcoleus	WP_190496479.1	358	66.67	57	3.2e-16	79	100	4.8e-43
Allocoleopsis franciscana	WP_015181857.1	334	66.67	57	3.2e-16	79	100	4.8e-43
Verrucomicrobia bacterium	MBC7968918.1	387	64.91	57	4.2e-16	72.28	101	4.2e-39
Cyanobacteria bacterium REEB459	MBU6228447.1	310	64.91	57	4.2e-16	56.44	101	1.6e-30
Leptolyngbya sp. PCC 6406	WP_008319026.1	308	60.34	58	4.2e-16	61	100	7.7e-33
Phormidesmis priestleyi Ana	KPQ36199.1	401	59.32	59	4.2e-16	61.62	99	5.3e-34
Timaviella obliquedivisa GSE-PSE-MK23-08B	MBW4515626.1	337	64.41	59	4.2e-16	69	100	3e-37
Phormidium yuhuli	WP_252662711.1	256	62.07	58	4.2e-16	68.04	97	2.3e-37
Phormidesmis priestleyi	WP_231948044.1	337	61.02	59	4.2e-16	73	100	2.5e-39
Microcoleus sp. FACHB-1515	WP_190767877.1	335	62.71	59	4.2e-16	73	100	3.8e-40
Oscillatoria princeps RMCB-10	MBW4496483.1	307	64.41	59	4.2e-16	76	100	2e-41
Baaleninema simplex	WP_017661541.1	250	61.02	59	5.5e-16	66.67	99	6.7e-37
Cyanobacterium aponinum	WP_155084657.1	323	62.71	59	5.5e-16	65	100	2.8e-35
Leptolyngbyaceae cyanobacterium SM1_3_5	NJL21882.1	344	62.71	59	5.5e-16	73	100	6.5e-40
Microcoleus sp. FACHB-672	WP_190672609.1	298	62.71	59	5.5e-16	77	100	3.7e-43
Synechococcus sp. PCC 7335	WP_006453507.1	349	59.65	57	7.2e-16	59	100	5.9e-33
Leptolyngbyaceae cyanobacterium CSU_1_4	NJR37968.1	331	64.41	59	7.2e-16	70	100	3.6e-38
Leptolyngbya sp. 'hensonii'	WP_075598218.1	327	63.16	57	7.2e-16	75	100	2.1e-38
Synechococcales cyanobacterium T60_A2020_003	MBF2079007.1	283	58.62	58	7.2e-16	69	100	6.1e-38
Cyanobacteria bacterium QS_9_48_30	PSO97053.1	289	61.4	57	7.2e-16	68	100	6.7e-37
Pleurocapsa sp. PCC 7319	WP_019508432.1	351	64.41	59	7.2e-16	76	100	2e-41
uncultured Coleofasciculus sp.	CAA9227462.1	321	62.07	58	7.2e-16	78	100	3.1e-42
Leptolyngbya sp. FACHB-541	WP_190798098.1	382	66.67	57	7.2e-16	74.75	99	3.2e-39
unclassified Planktothricoides	WP_054466940.1	276	62.07	58	9.3e-16	65	100	4.8e-35
Phormidium sp. BM_Day4_Bin.17	MCC5899532.1	260	60.34	58	9.3e-16	67.01	97	6.7e-37
Phormidium sp. GEM2.Bin31	TVR10718.1	256	60.34	58	9.3e-16	67.01	97	6.7e-37
Sodalinema gerasimenkoae	WP_159790544.1	260	60.34	58	9.3e-16	68.04	97	2.3e-37
Chondrocystis sp. NIES-4102	WP_096720595.1	396	62.71	59	9.3e-16	70.71	99	7.2e-39
Myxosarcina sp. GI1	WP_036480306.1	313	61.02	59	9.3e-16	69	100	9.4e-39
Synechococcales cyanobacterium M55_K2018_004	HIK54443.1	319	60.34	58	9.3e-16	70	100	5e-40
Spirulina sp. SIO3F2	NEO84163.1	382	68.42	57	9.3e-16	71	100	2.7e-38
Leptolyngbyaceae cyanobacterium SL_5_9	NJN58691.1	369	66.67	57	1.2e-15	74.75	99	5e-40
Thermoleptolyngbya sichuanensis	WP_172354201.1	362	60.34	58	1.2e-15	63.64	99	6.3e-35
Synechococcus sp. NIES-970	WP_096419049.1	336	66.67	57	1.2e-15	57.43	101	3.6e-30
Leptolyngbya sp. NIES-3755	WP_068387615.1	282	58.33	60	1.2e-15	69.31	101	1.4e-37
Leptolyngbyaceae cyanobacterium CSU_1_3	NJR52921.1	328	60.34	58	1.2e-15	72.28	101	1.1e-39
filamentous cyanobacterium LEGE 07170	MBE9100239.1	356	59.32	59	1.2e-15	66	100	2.5e-39
Microcoleus sp. SIO2G3	NEQ22931.1	319	62.71	59	1.2e-15	72	100	6.5e-40
Woronichinia naegeliana WA131	UXE59800.1	327	61.02	59	1.6e-15	68	100	2.3e-37
Leptolyngbyaceae cyanobacterium SM1_1_3	NJL86766.1	406	55.17	58	2.1e-15	63	100	4.8e-35
Phormidium willei BDU 130791	OAB59862.1	256	62.07	58	2.1e-15	65.98	97	4.4e-36
Phormidium sp. OSCR	KPQ35842.1	267	62.07	58	2.1e-15	65.98	97	2.6e-36
Oscillatoriales cyanobacterium LEGE 11467	MBE9042504.1	340	60.34	58	2.1e-15	73	100	2.9e-40
Cyanobacterium stanieri PCC 7202	AFZ47547.1	307	57.63	59	2.7e-15	57.58	99	1.4e-31
Leptolyngbyaceae cyanobacterium SM1_4_3	NJL41914.1	329	63.16	57	2.7e-15	70	100	2.5e-39
Leptolyngbya ohadii	WP_088892595.1	360	57.63	59	2.7e-15	69.7	99	1.2e-38
Cyanobacteria bacterium J083	RMF24143.1	321	57.63	59	2.7e-15	69.7	99	6.1e-38
Leptolyngbya sp. SIO4C5	NEQ33719.1	401	53.45	58	2.7e-15	68	100	1.2e-38
Stanieria sp. NIES-3757	WP_096383990.1	312	62.71	59	2.7e-15	72	100	2.5e-39
Stanieria cyanosphaera	WP_015191610.1	310	62.71	59	2.7e-15	72	100	2.5e-39
Pleurocapsales cyanobacterium LEGE 10410	MBE9043334.1	382	62.71	59	2.7e-15	75	100	2.9e-40
Geminocystis sp. NIES-3708	WP_066345264.1	339	61.02	59	3.6e-15	69	100	4.7e-38
Cyanobacterium sp. T60_A2020_053	MBF2056786.1	389	59.65	57	4.6e-15	59.18	98	8.5e-32
Cyanobacterium stanieri	WP_193799740.1	301	57.63	59	4.6e-15	59.6	99	1.4e-31
Geminocystis herdmanii	WP_017295620.1	377	61.02	59	4.6e-15	61.68	107	8.2e-35
Leptolyngbya sp. FACHB-711	WP_190792302.1	326	56.9	58	4.6e-15	69.7	99	1.6e-38
Cyanobacterium sp. HL-69	AUC61283.1	353	57.63	59	4.6e-15	57.58	99	4.2e-31
Geminocystis sp. NIES-3709	WP_071828115.1	353	59.32	59	6.1e-15	58.88	107	4.1e-34
Synechocystis salina	WP_194074546.1	371	58.62	58	7.9e-15	56.57	99	6.1e-30
Synechocystis salina	WP_194017860.1	370	58.62	58	7.9e-15	56.57	99	6.1e-30
Synechocystis sp. CACIAM 05	WP_162329334.1	369	58.62	58	7.9e-15	56.57	99	6.1e-30
Rubidibacter lacunae	WP_022609245.1	326	56.14	57	7.9e-15	67.33	101	1.4e-37
Kaiparowitsia implicata GSE-PSE-MK54-09C	MBW4653047.1	368	62.07	58	7.9e-15	71	100	1.2e-38
Cyanobacteria bacterium QS_8_64_29	PSP17467.1	229	61.4	57	1e-14	54.46	101	3.3e-28
Synechococcales cyanobacterium M58_A2018_015	MBF2000597.1	328	61.4	57	1e-14	71	100	1.9e-39
Halothece sp. PCC 7418	WP_015226636.1	286	54.39	57	1e-14	69	100	7.2e-39
Trichodesmium sp. MAG_R04	MCL2925097.1	308	58.93	56	1e-14	67.71	96	4.8e-35
Trichodesmium sp. MAG_R03	MCL2930886.1	309	58.93	56	1.3e-14	67.71	96	3.1e-34
Hyella patelloides	WP_144867238.1	338	55.93	59	1.3e-14	63	100	3.3e-36
Leptolyngbya sp. 7M	WP_211627207.1	327	61.4	57	1.3e-14	71	100	2.1e-38
Microcoleus sp. LEGE 07076	WP_193973870.1	337	57.14	56	1.3e-14	70	100	3.2e-39
unclassified Synechocystis	WP_028947355.1	385	60.71	56	1.8e-14	55.56	99	3.9e-29
Synechococcales cyanobacterium RU_4_20	NJM57090.1	432	60.34	58	1.8e-14	59	100	1.9e-31
Microcoleus sp. SU_5_3	NJK68791.1	322	60.71	56	1.8e-14	73	100	5e-40
Tychonema sp. LEGE 06208	WP_194068061.1	319	55.36	56	2.3e-14	71	100	1.1e-39
Cyanosarcina radialis HA8281-LM2	MBW4618132.1	312	58.62	58	2.3e-14	70	100	1.9e-39
Anabaena subtropica	WP_242040141.1	383	94.29	35	2.3e-14	98	100	5.1e-53
Leptolyngbyaceae cyanobacterium T60_A2020_046	MBF2035737.1	293	61.4	57	3e-14	64	100	1.1e-34
Okeania sp. SIO3I5	NEQ36018.1	309	57.14	56	3e-14	65	100	2.2e-35
Candidatus Paraprochloron terpiosi SP5CPC1	MBC6417625.1	282	57.89	57	3e-14	66.67	99	5.7e-36
Okeania sp. SIO2F4	NES01431.1	310	58.93	56	3e-14	64	100	1.4e-34
Microcoleus vaginatus	WP_006631462.1	331	55.36	56	3e-14	71	100	9.4e-39
Hydrocoleum sp. CS-953	WP_094671990.1	315	58.93	56	3e-14	64	100	2.4e-34
Leptolyngbya sp. SIOISBB	NEQ42200.1	346	50	58	3.9e-14	64.13	92	2.9e-32
Leptolyngbya sp. DLM2.Bin15	TVQ20847.1	322	56.9	58	3.9e-14	58	100	1.5e-33
Leptolyngbya sp. CCY15150	WP_204153506.1	325	56.9	58	3.9e-14	59	100	1.2e-33
Trichodesmium sp. MAG_R02	MCL2938930.1	311	57.14	56	3.9e-14	67	100	9.7e-36
Dactylococcopsis salina	WP_015230888.1	295	52.63	57	3.9e-14	67	100	2.3e-37
Tychonema sp. LEGE 07203	WP_194062565.1	331	55.36	56	3.9e-14	70	100	4.2e-39
Pleurocapsa minor HA4230-MV1	MBW4532667.1	367	59.32	59	3.9e-14	71	100	4.2e-39
Gloeobacter kilaueensis	WP_023172859.1	424	56.9	58	5.1e-14	51	100	4.5e-25
filamentous cyanobacterium LEGE 11480	MBE9029359.1	290	56.14	57	5.1e-14	62	100	5e-32
Gloeocapsa sp. DLM2.Bin57	TVQ43361.1	270	57.89	57	5.1e-14	65.66	99	2.6e-36
Xenococcus sp. PCC 7305	WP_006509854.1	320	57.63	59	5.1e-14	64	100	7.4e-36
Oscillatoria nigro-viridis	WP_015177787.1	347	53.57	56	5.1e-14	69	100	6.1e-38
Microcoleus asticus	WP_172190884.1	333	53.57	56	5.1e-14	72	100	7.2e-39
Pleurocapsa sp. CCALA 161	WP_199194243.1	369	59.32	59	5.1e-14	72	100	1.9e-39
Pleurocapsa sp. CCALA 161	WP_199194243.1	369	38.46	26	4.2	72	100	1.9e-39
Oscillatoriales cyanobacterium	TAG89249.1	328	57.14	56	6.7e-14	67	100	3e-37
Pseudanabaena sp.	PZU94868.1	296	57.89	57	8.7e-14	62	100	2.5e-31
Oscillatoriales cyanobacterium CG2_30_44_21	OIP72883.1	298	57.89	57	8.7e-14	62	100	1.4e-31
Pegethrix bostrychoides GSE-TBD4-15B	MBW4465845.1	380	58.62	58	8.7e-14	68	100	1e-37
uncultured Synechococcales cyanobacterium	CAA9590380.1	337	62.5	56	8.7e-14	73.74	99	1.1e-39
Alkalinema sp. FL-bin-369	MBC7515880.1	400	50	58	1.1e-13	60.4	101	9.4e-31
Cyanobacteria bacterium RU_5_0	NJO43715.1	321	55.17	58	1.1e-13	72	100	1.9e-39
Alkalinema sp. CACIAM 70d	OUC14246.1	305	53.45	58	1.5e-13	63	100	4.8e-35
Okeania sp. KiyG1	WP_202221709.1	312	55.36	56	1.5e-13	65	100	1.5e-36
Pseudanabaena biceps	NUN63464.1	299	52.63	57	1.9e-13	55	100	9.7e-28
Alkalinema sp. RU_4_3	NJM45689.1	317	49.12	57	1.9e-13	60	100	9.4e-31
Geminocystis sp. M7585_C2015_104	HIK37311.1	288	50.88	57	1.9e-13	62	100	4.5e-33
Acaryochloridaceae cyanobacterium SU_2_1	NJK41890.1	274	53.57	56	1.9e-13	62	100	5.9e-33
Oscillatoriales cyanobacterium	TAE73706.1	365	55.36	56	1.9e-13	70	100	5.5e-39
Microcoleus sp. PH2017_10_PVI_O_A	MCC3409883.1	324	55.36	56	1.9e-13	70	100	5.5e-39
Microcoleaceae bacterium UBA11344	HAT14391.1	327	54.39	57	1.9e-13	72	100	7.2e-39
Gloeobacter violaceus	WP_164928861.1	455	56.9	58	2.5e-13	50	100	3.8e-24
Prochlorothrix hollandica	WP_017712146.1	419	60.71	56	2.5e-13	66	100	4.1e-34
Alkalinema sp. FACHB-956	WP_190570866.1	307	51.72	58	2.5e-13	63	100	9.7e-36
Oscillatoriales cyanobacterium	TAD83869.1	275	55.36	56	2.5e-13	67.35	98	1.5e-36
Microcoleus vaginatus	WP_242717717.1	333	53.57	56	2.5e-13	69	100	1.4e-37
Microcoleus sp. SU_5_3	NJK68834.1	333	58.93	56	2.5e-13	72	100	1.1e-39
Leptolyngbya sp. LK	WP_039724858.1	354	48.28	58	3.3e-13	63.04	92	4.2e-31
Gloeobacter morelensis	WP_230844274.1	456	56.9	58	3.3e-13	50	100	3.8e-24
Halomicronema sp. CCY15110	WP_204140616.1	348	48.28	58	3.3e-13	63.04	92	3.2e-31
Microcoleaceae bacterium UBA10368	HBK99711.1	337	55.36	56	3.3e-13	74	100	3.8e-40
Okeania sp. SIO2H7	NEP41617.1	289	55.36	56	4.3e-13	65.31	98	2.8e-35
Okeania sp. SIO2H7	NEP41617.1	289	29.41	34	5.5	65.31	98	2.8e-35
Trichodesmium erythraeum GBRTRLIN201	MBS9770463.1	316	55.36	56	4.3e-13	64	100	5.3e-34
Leptolyngbyaceae cyanobacterium SL_7_1	NJN86906.1	347	49.12	57	4.3e-13	72.28	101	3.9e-37
filamentous cyanobacterium Phorm 46	PSB36640.1	326	53.57	56	4.3e-13	69	100	2.1e-38
Oscillatoriales cyanobacterium USR001	OCR00421.1	311	58.93	56	4.3e-13	74	100	8.5e-40
Pseudanabaena sp. UWO310	WP_142602356.1	281	52.63	57	5.7e-13	59	100	2.3e-29
Acaryochloris sp. 'Moss Beach'	WP_235110960.1	287	50	56	7.4e-13	66	100	1.1e-34
Kamptonema	WP_007355448.1	319	57.14	56	7.4e-13	73	100	1.4e-39
Pseudanabaena sp. FACHB-723	WP_190403847.1	279	52.63	57	9.7e-13	59	100	4.7e-30
Cyanothece sp. SIO2G6	NER00477.1	367	53.57	56	1.3e-12	62	100	1.5e-33
Planktothrix	WP_026796010.1	324	52.63	57	1.3e-12	64.29	98	4.1e-34
Planktothrix serta	WP_083624779.1	327	52.63	57	1.3e-12	66.33	98	4.8e-35
Planktothrix	WP_072719586.1	325	52.63	57	1.3e-12	66.33	98	4.8e-35
Synechococcaceae cyanobacterium SM2_3_1	NJK64637.1	304	46.55	58	1.6e-12	46.49	114	7.5e-20
Pseudanabaena sp. SR411	WP_176453229.1	286	50.88	57	1.6e-12	59	100	1.8e-29
Tychonema bourrellyi	WP_096831583.1	320	55.36	56	1.6e-12	72	100	3.8e-40
Limnoraphis robusta	WP_046278911.1	370	52.63	57	2.2e-12	67.35	98	1.3e-35
Petrachloros mirabilis	WP_161824447.1	308	48.21	56	2.2e-12	64	100	2.4e-34
Lyngbya sp. PCC 8106	WP_009783709.1	318	52.63	57	2.2e-12	67.35	98	4.4e-36
Pseudanabaena sp. CRU_2_10	NKB17351.1	285	52.63	57	2.8e-12	56.57	99	2.1e-30
Planktothrix sp. UBA8402	HAN73124.1	320	54.39	57	2.8e-12	66.33	98	1.1e-34
Pseudanabaena sp. UWO311	WP_190303444.1	284	50.88	57	3.7e-12	58	100	8e-30
Pseudanabaena sp. lw0831	WP_201322221.1	285	50.88	57	3.7e-12	59	100	2.1e-30
Pseudanabaena sp. ABRG5-3	WP_162615611.1	289	50.88	57	3.7e-12	59	100	1.4e-29
Planktothrix sp. PCC 11201	WP_079680997.1	321	50.88	57	3.7e-12	65.31	98	3.1e-34
Leptolyngbya sp. SIO1D8	NER81799.1	336	47.37	57	6.3e-12	58	100	2.9e-32
Acaryochloris thomasi	WP_110985064.1	260	52.73	55	6.3e-12	62	100	2.4e-34
Symploca sp. SIO2B6	NET10520.1	378	53.57	56	8.2e-12	62	100	3.1e-34
Synechococcus sp. PCC 7336	WP_017325441.1	368	45.61	57	1.1e-11	46.23	106	2.3e-21
Pseudanabaena sp. FACHB-1998	WP_190400715.1	283	50.88	57	1.1e-11	59	100	8e-30
Oscillatoriales cyanobacterium	TAF52589.1	407	49.12	57	1.1e-11	70.1	97	2.3e-37
Acaryochloris sp. RU_4_1	NJM67216.1	301	48.21	56	1.4e-11	65	100	3.1e-34
Euhalothece natronophila	WP_146294557.1	298	47.37	57	1.4e-11	69	100	3.2e-39
Pseudanabaena sp. FACHB-1277	WP_190352321.1	296	47.37	57	1.8e-11	61	100	1.2e-30
Planktothrix paucivesiculata	WP_083623236.1	309	49.12	57	1.8e-11	64.29	98	4.1e-34
Anaerolineae bacterium	MBC7882585.1	496	55.36	56	2.4e-11	50	100	7e-26
Pseudanabaena sp. PCC 6802	WP_019498682.1	281	50.88	57	2.4e-11	54.55	99	5.2e-29
Cyanobacteria bacterium UBA8156	HAN45314.1	259	44.83	58	3.1e-11	41	100	4.8e-19
Arthrospira sp. PLM2.Bin9	TVU55050.1	297	49.12	57	3.1e-11	69.39	98	1.1e-36
Oscillatoriales	WP_006668241.1	303	49.12	57	3.1e-11	69.39	98	3e-37
Anthocerotibacter panamensis	WP_218081968.1	341	50	56	4.1e-11	46	100	5.5e-23
Synechococcus sp. Nb3U1	WP_235278300.1	346	48.28	58	5.3e-11	51.79	112	3.6e-22
Oscillatoriales cyanobacterium CG2_30_40_61	OIP71826.1	335	47.37	57	5.3e-11	64.29	98	7e-34
unclassified Synechococcus	WP_011431357.1	286	44.83	58	9.1e-11	53.64	110	1.1e-23
Oscillatoriales cyanobacterium SM2_1_8	NJK59660.1	279	44.83	58	1.2e-10	42	100	8.8e-21
Oscillatoriales cyanobacterium SM2_2_1	NJK35156.1	269	49.09	55	1.2e-10	53.47	101	1.6e-22
Lyngbya confervoides	WP_166280091.1	254	44.64	56	1.2e-10	55	100	6.1e-30
Synechococcus sp. JA-2-3B'a(2-13)	WP_011433922.1	294	44.83	58	1.5e-10	53.15	111	2.5e-23
Thermostichus vulcanus	WP_244352851.1	321	46.55	58	2.6e-10	53.57	112	1.9e-23
Pseudanabaena sp. PCC 7367	WP_015164385.1	344	46.43	56	4.5e-10	55.56	99	3.3e-28
Oscillatoriales cyanobacterium SM2_3_0	NJK38433.1	345	45.61	57	1.7e-09	65	100	2.6e-36
Synechococcaceae cyanobacterium RM1_1_27	NJO86335.1	353	46.43	56	2.2e-09	46.09	115	1.4e-18
Synechococcus sp. C9	WP_247215331.1	298	47.37	57	2.2e-09	55	100	1.9e-31
Gloeomargaritaceae cyanobacterium C42_A2020_066	MBF2098772.1	365	42.86	56	3.8e-09	50.98	102	1.8e-26
Synechococcus elongatus	WP_208678148.1	372	43.14	51	6.5e-09	50	100	1.3e-24
Synechococcus elongatus	WP_011377563.1	374	45.1	51	1.4e-08	50	100	7.7e-25
Synechococcus sp. PROS-U-1	WP_186571486.1	248	46.15	52	3.2e-08	40	100	9.1e-18
Gloeomargarita lithophora	WP_071455612.1	286	45.61	57	3.2e-08	54	100	2.1e-30
Synechococcus sp. CC9616	WP_028951324.1	255	40.35	57	4.2e-08	37.76	98	1.2e-17
Synechococcus sp. A15-60	WP_186501258.1	262	41.82	55	4.2e-08	39.8	98	1.8e-18
unclassified Limnothrix	WP_190353612.1	382	46.67	45	4.2e-08	59.41	101	1.7e-32
Cyanobium sp. NAT70	MAR06453.1	287	44.23	52	5.5e-08	42.86	98	4.8e-19
Cyanobium sp. NAT70	MAR06453.1	287	33.33	24	7.2	42.86	98	4.8e-19
Prochlorococcus marinus	WP_052038645.1	291	44.23	52	7.2e-08	31.25	96	4.7e-14
unclassified Synechococcus	WP_166017480.1	248	44.23	52	7.2e-08	41	100	5.3e-18
Prochlorococcus sp. MIT 0801	WP_038653830.1	274	44.23	52	9.4e-08	31.25	96	4.7e-14
Prochlorococcus marinus	WP_049752909.1	287	44.23	52	9.4e-08	31.25	96	3.6e-14
Synechococcus sp. KORDI-49	WP_043695303.1	254	46.15	52	9.4e-08	39.18	97	9.1e-18
Synechococcus sp. PCC 7502	WP_015167587.1	329	41.07	56	9.4e-08	54.55	99	2.3e-29
Synechococcus sp. BIOS-E4-1	WP_186538276.1	257	41.38	58	1.2e-07	39.18	97	1.2e-17
Thermosynechococcaceae cyanobacterium MS004	MCG9890406.1	414	53.66	41	1.2e-07	65.66	99	2e-36
cyanobiont of Ornithocercus magnificus	GCE64419.1	252	47.17	53	1.6e-07	41.86	86	1.2e-14
Synechococcus sp. KORDI-100	WP_038543427.1	251	42.31	52	2.1e-07	37.76	98	3.5e-17
Synechococcus sp. BIOS-U3-1	WP_186489975.1	257	38.33	60	2.1e-07	39.18	97	1.2e-17
Acaryochloridaceae cyanobacterium RU_4_10	NJM75693.1	333	55	40	2.1e-07	67	100	3e-37
Cyanobium sp. ARS6	MAF41104.1	254	40	55	2.7e-07	39.8	98	2.4e-18
Synechococcus sp. PROS-7-1	WP_186594909.1	246	43.14	51	2.7e-07	41.84	98	3.1e-18
Synechococcus sp. ARS1019	MAH56861.1	247	37.29	59	2.7e-07	41.24	97	8.2e-19
Cyanobium sp. WAJ14-Wanaka	WP_254932811.1	251	43.14	51	2.7e-07	43.3	97	2e-20
Cyanobacteria bacterium M_DeepCast_200m_mx_001	MBM5788867.1	239	46.81	47	3.6e-07	42.57	101	8.2e-19
Cyanobium sp.	GDX72775.1	247	46.81	47	3.6e-07	43.56	101	1.3e-19
Synechococcus sp. NOUM97013	WP_186479632.1	262	41.18	51	4.6e-07	38.78	98	4.1e-18
Synechococcus sp. A15-44	WP_186514783.1	231	40.38	52	4.6e-07	40	100	1.8e-18
Synechococcus sp. A15-62	WP_186494672.1	239	40.38	52	4.6e-07	41	100	1.1e-18
Cyanobacteria bacterium M_surface_9_m1_291	MBM5810149.1	271	43.14	51	4.6e-07	45	100	2.1e-22
Synechococcus sp. MU1643	WP_226401632.1	236	40.38	52	6.1e-07	41	100	7e-18
Synechococcus sp. BS307-5m-G36	MBL6794878.1	281	38.46	52	6.1e-07	41.24	97	2.4e-18
Synechococcus sp. MED650	MAI95469.1	244	40.38	52	7.9e-07	37.11	97	7.7e-17
Oscillatoriales cyanobacterium	TAD74976.1	399	40.82	49	7.9e-07	56.44	101	4.7e-30
Synechococcaceae bacterium WB8_1B_136	NDG74305.1	261	41.38	58	1e-06	41.3	92	1.8e-18
Synechococcus sp. TMED19	OUT69840.1	277	43.14	51	1e-06	39.18	97	4.1e-18
Aphanocapsa sp. GSE-SYN-MK-11-07L	MBW4553710.1	293	46.34	41	1e-06	72	100	7.2e-39
Synechococcus sp. CC9311	WP_011619998.1	276	40.35	57	1.4e-06	36.08	97	5e-16
Synechococcus sp. WH 7805	WP_006043461.1	246	41.18	51	1.4e-06	39.8	98	3.5e-17
Synechococcus sp. MIT S9508	WP_067092707.1	257	37.93	58	1.4e-06	40.21	97	5.3e-18
Synechococcus sp. BL107	WP_009789124.1	256	38.46	52	1.4e-06	40.21	97	1.2e-17
Cyanobacteria bacterium M_surface_10_m2_179	MBM5808105.1	245	44.68	47	1.4e-06	43.16	95	1.3e-19
Synechococcus sp. CC9902	WP_011360561.1	256	38.46	52	1.4e-06	40.21	97	7e-18
Synechococcus sp. RS9916	WP_007098682.1	257	39.22	51	1.8e-06	36.08	97	4.5e-17
Cyanobium sp. CH-040	WP_254966402.1	281	41.18	51	1.8e-06	42	100	1.2e-17
unclassified Synechococcus	WP_255117494.1	255	41.07	56	1.8e-06	43.48	92	9.7e-20
Synechococcus sp. PROS-9-1	WP_186516040.1	265	41.67	48	2.3e-06	35.05	97	5e-16
Prochlorococcus sp.	MCP4972553.1	278	38.46	52	2.3e-06	36.73	98	1.9e-15
Synechococcaceae bacterium WBB_10_009	NDG23604.1	239	42.55	47	2.3e-06	43.56	101	1.7e-19
Synechococcus sp. KORDI-52	WP_038556510.1	237	36.54	52	2.3e-06	41	100	1.4e-18
Cyanobium sp. T1G-Tous	WP_255024433.1	242	45.1	51	2.3e-06	44	100	1.8e-21
unclassified Synechococcus	WP_048348270.1	274	41.67	48	3e-06	36.08	97	2.2e-16
Synechococcus sp. WH 8016	WP_006853465.1	258	41.38	58	3e-06	37.11	97	1.3e-16
Synechococcus sp. UW179A	WP_114994491.1	247	37.93	58	3e-06	39.18	97	1.6e-17
Synechococcus sp. HK01-R	WP_185190780.1	245	39.22	51	3e-06	40.21	97	4.8e-19
Prochlorococcus marinus	WP_158466991.1	286	40.38	52	3.9e-06	29.17	96	6.8e-13
Synechococcus sp. A10-1-5-1	WP_247911698.1	253	41.07	56	3.9e-06	42.42	99	1.8e-18
Synechococcus sp.	MBA4733396.1	252	36.54	52	3.9e-06	40	100	3.1e-18
unclassified Synechococcus	WP_007101723.1	256	39.22	51	5.1e-06	35.05	97	5e-16
Synechococcus sp. MVIR-18-1	WP_186589162.1	243	36.84	57	5.1e-06	36.08	97	6.5e-16
Synechococcus sp. LTW-R	WP_255439195.1	261	41.07	56	5.1e-06	42.42	99	8.2e-19
Cyanobacteria bacterium M_surface_10_m1_298	MBM5791519.1	249	41.07	56	5.1e-06	43.43	99	7.5e-20
unclassified Cyanobium	WP_254942278.1	269	43.14	51	5.1e-06	44	100	3e-21
Cyanobacteria bacterium	MCG9884114.1	385	37.78	45	5.1e-06	62	100	3.4e-33
Synechococcus sp. BS307-5m-G38	MBL6801800.1	267	36.54	52	6.7e-06	40.21	97	3.1e-18
Propionibacteriaceae bacterium	MAR52069.1	268	39.22	51	8.8e-06	39.56	91	2.2e-16
Synechococcus lacustris	WP_106500544.1	241	37.25	51	8.8e-06	38.14	97	2.7e-17
Cyanobacteria bacterium K_DeepCast_35m_m2_023	MBM5801267.1	279	43.14	51	8.8e-06	40	100	1.1e-18
Cyanobium sp. Morenito 9A2	WP_254938417.1	259	38	50	8.8e-06	42.27	97	1.7e-19
Synechococcus sp. CS-1332	WP_259724988.1	313	40.82	49	8.8e-06	41.24	97	2.8e-19
Synechococcus sp. Minos11	WP_186549693.1	256	39.22	51	8.8e-06	41.24	97	2.8e-19
Synechococcus sp. 8F6	WP_094560542.1	253	41.82	55	8.8e-06	45	100	8e-22
Synechococcus sp. HK05	WP_217796288.1	255	40.82	49	1.1e-05	42.39	92	2.4e-18
Synechococcus sp. GreenBA-s	WP_255128621.1	280	41.07	56	1.1e-05	45	100	3.3e-20
Synechococcales cyanobacterium SupBloom_Metag_052	MBJ7493375.1	329	37.25	51	1.1e-05	41.41	99	3.3e-20
Synechococcaceae bacterium WB9_2_170	NDC15075.1	266	39.58	48	1.1e-05	42	100	3e-21
Prochlorococcus marinus	WP_209106718.1	199	38	50	1.5e-05	28.87	97	1.7e-11
Synechococcus sp. CB0205	WP_029625986.1	240	39.29	56	1.5e-05	42.42	99	1.8e-18
Cyanobium sp. ATX 6A2	WP_254977556.1	279	41.18	51	1.5e-05	43.75	96	1.1e-18
Synechococcales bacterium UBA10510	HBH74347.1	417	41.18	51	1.5e-05	44.33	97	1.5e-20
Parasynechococcus marenigrum	WP_042503783.1	256	36.54	52	1.5e-05	40	100	1.4e-18
Vulcanococcus limneticus	WP_094590623.1	280	39.29	56	2e-05	43	100	6.3e-19
Synechococcus sp. TMED155	RPF76382.1	270	37.25	51	2e-05	39.18	97	1.4e-18
Synechococcus sp. WH 8101	WP_130129807.1	250	37.25	51	2.6e-05	37.11	97	1e-16
Cyanobium sp. PLM2.Bin73	TVS03870.1	305	37.25	51	2.6e-05	44.79	96	1.8e-18
Synechococcaceae bacterium WB4_1_0192	NBW61918.1	252	37.93	58	2.6e-05	44.09	93	1.3e-19
Synechococcus sp. Baikal-G1	PHX87189.1	343	35.29	51	2.6e-05	41.41	99	3.3e-20
Paulinella chromatophora	YP_002048726.1	261	32.73	55	2.6e-05	41.24	97	3.7e-19
Cyanobacteria bacterium K_DeepCast_35m_m2_155	MBM5803915.1	230	39.22	51	2.6e-05	44	100	1.4e-21
Cyanobium sp. LEGE 06113	WP_193912770.1	293	41.18	51	3.3e-05	41.24	97	3.3e-20
Synechococcus sp. Cruz CV12-2-Slac-r	WP_255131154.1	226	33.33	57	3.3e-05	41.24	97	5.3e-18
Cyanobium sp. FACHB-13342	WP_190389142.1	237	41.18	51	4.4e-05	46	100	9.4e-23
Prochlorococcus marinus	WP_012008072.1	231	28.07	57	5.7e-05	34.69	98	6.8e-13
Synechococcus sp. TMED187	OUW45031.1	266	35.29	51	5.7e-05	37.11	97	1.7e-16
Vulcanococcus sp.	MBW0166407.1	254	38.78	49	5.7e-05	41.3	92	2.7e-17
Cyanobium sp. ATX 6F1	WP_255005323.1	267	39.58	48	5.7e-05	43.3	97	7.5e-20
Cyanobium sp. T1B-Tous	WP_254928643.1	261	41.18	51	7.4e-05	47	100	3.2e-23
Prochlorococcus marinus CUG1435	MBO6974223.1	216	36.84	57	9.7e-05	33.33	96	5.7e-12
Prochlorococcus marinus	WP_032521745.1	214	33.33	54	9.7e-05	33.67	98	2.3e-13
Cyanobium sp.	GDX77242.1	313	36.73	49	9.7e-05	36.73	98	1.3e-16
Flavobacteriaceae bacterium	MBB13604.1	216	24.53	53	0.00013	27.55	98	2.8e-11
Prochlorococcus marinus	WP_209040370.1	230	34.62	52	0.00013	30.43	92	1.7e-11
Aphanothece saxicola GSE-SYN-MK-01-06B	MBW4530271.1	306	34.69	49	0.00013	41.24	97	2.2e-19
Prochlorococcus	WP_011125462.1	241	33.33	57	0.00013	40.82	98	1.8e-18
unclassified Cyanobium	WP_254959147.1	300	36.73	49	0.00013	41.24	97	1.3e-19
Cyanobacteria bacterium REEB417	MBU6250578.1	275	37.5	48	0.00013	40.54	111	2.6e-20
Prochlorococcus marinus	WP_209128440.1	216	36.21	58	0.00017	29.59	98	5.7e-12
bacterium TMED264	OUX34617.1	233	29.31	58	0.00017	34.09	88	7.5e-12
Cyanobium sp. AMD-g	WP_254945502.1	314	32.65	49	0.00017	42.27	97	3.3e-20
Cyanobacteria bacterium M5B4	PLS68608.1	236	50	40	0.00017	47.47	99	6.5e-24
unclassified Cyanobium	WP_254965974.1	318	34.69	49	0.00022	41	100	5.7e-20
Synechococcaceae bacterium WB9_2_112	NDC34312.1	264	35.42	48	0.00022	45	100	1e-21
Cyanobacteria bacterium	MCH9714466.1	262	33.33	51	0.00028	41.67	96	8.2e-19
Prochlorococcus marinus XMU1425	MCQ9201525.1	227	31.48	54	0.00037	34.69	98	8.8e-13
Prochlorococcus marinus	WP_012195834.1	244	37.5	56	0.00048	35.79	95	1.2e-14
Prochlorococcus marinus	WP_041484615.1	227	36.54	52	0.00063	34.44	90	1.2e-12
Prochlorococcus marinus	WP_002806735.1	227	33.96	53	0.00063	35.56	90	2e-12
Cyanobium sp. M30B3	QVL52339.1	271	36.17	47	0.00063	39.58	96	6.5e-16
unclassified Synechococcus	WP_197153871.1	282	35.29	51	0.00082	40.21	97	1.2e-17
Prochlorococcus marinus	WP_209043353.1	217	27.12	59	0.001	29.67	91	2.4e-10
Prochlorococcus sp. MIT 0601	WP_036903572.1	263	37.93	58	0.001	35.35	99	1.2e-14
Synechococcus sp. CBW1108	WP_197148216.1	235	39.22	51	0.001	45.36	97	1.2e-20
Prochlorococcus marinus	WP_075488327.1	214	29.31	58	0.002	28.57	98	9.8e-12
Prochlorococcus marinus	WP_032513172.1	226	32.69	52	0.002	34.69	98	2.1e-14
Prochlorococcus marinus	WP_032524732.1	216	34	50	0.002	29.59	98	3.7e-11
Prochlorococcus marinus	WP_209085047.1	220	34.69	49	0.002	34.44	90	6.8e-13
Cyanobium sp. CACIAM 14	KEF40686.1	269	29.41	51	0.003	42.71	96	9.7e-20
Prochlorococcus marinus	WP_209110764.1	227	36	50	0.004	36.67	90	3e-13
Cylindrospermopsis raciborskii	WP_181742903.1	284	80	15	0.005	84	100	7.2e-47
Cyanobium sp.	GDX74906.1	386	31.58	57	0.007	39	100	1.4e-18
Cyanobium sp. 49614_E6	MCE2838296.1	395	29.82	57	0.015	39	100	1.4e-18
Prochlorococcus marinus	WP_209118172.1	214	22.41	58	0.026	33.73	83	7e-10
Prochlorococcus marinus	WP_032518461.1	230	30.43	46	0.026	33.67	98	6.1e-14
